# Supplementary material for: Eucalyptus grandis WRKY genes provide insight into the role of arbuscular mycorrhizal symbiosis in defense against Ralstonia solanacearum
Source: Front Plant Sci. 2025 Feb 7;16:1510196. doi: 10.3389/fpls.2025.1510196 (PMC11853260; doi:10.3389/fpls.2025.1510196)
Supplement: Supplementary file 1 [file Table1.xlsx]

## Sheet: table s1
gene name	gene id	protein id	Group	Aliphatic index	Grand average of hydropathicity (GRAVY)	Number of amino acids	Molecular weight（）	Theoretical pI
EgWRKY15	rna-XM_010047652.3	XP_010045954.2	Ⅰ	53.56	-1.003	427	46189.9	6.38
EgWRKY85	rna-XM_010071532.3	XP_010069834.2	Ⅱ-d	61.7	-0.93	289	32306.5	4.75
EgWRKY71	rna-XM_018876945.2	XP_018732490.2	Ⅳ-a	66.7	-0.732	291	31882.9	5.04
EgWRKY68	rna-XM_039317431.1	XP_039173365.1	Ⅱ-b	63.83	-0.85	376	41669.1	5.11
EgWRKY4	rna-XM_039316907.1	XP_039172841.1	Ⅳ-c	80.39	-0.507	279	31733.5	5.12
EgWRKY50	rna-XM_018872938.2	XP_018728483.2	Ⅱ-e	44.95	-0.867	291	32127.7	5.19
EgWRKY76	rna-XM_039318269.1	XP_039174203.1	Ⅲ-a	68.09	-0.683	288	32608.3	5.26
EgWRKY8	rna-XM_018871767.2	XP_018727312.2	Ⅲ-a	66.74	-0.686	288	32642.3	5.26
EgWRKY77	rna-XM_039318268.1	XP_039174202.1	Ⅲ-a	68.15	-0.645	292	33000.8	5.26
EgWRKY9	rna-XM_018871761.2	XP_018727306.2	Ⅲ-a	66.82	-0.648	292	33034.8	5.26
EgWRKY51	rna-XM_039313977.1	XP_039169911.1	Ⅳ-a	66.54	-0.747	321	35856.6	5.27
EgWRKY27	rna-XM_010049069.3	XP_010047371.2	Ⅱ-c	43.16	-1.184	158	18160	5.28
EgWRKY78	rna-XM_039317785.1	XP_039173719.1	Ⅳ-a	66.81	-0.67	254	28333.4	5.28
EgWRKY83	rna-XM_010069319.3	XP_010067621.1	Ⅲ-a	51.65	-0.901	321	36166	5.28
EgWRKY38	rna-XM_010054907.3	XP_010053209.1	Ⅱ-e	56.43	-0.793	311	34713.3	5.29
EgWRKY18	rna-XM_010061956.3	XP_010060258.2	Ⅱ-e	55.85	-0.646	398	42451.9	5.29
EgWRKY44	rna-XM_010056777.3	XP_010055079.2	Ⅱ-e	47.97	-0.669	359	38211.7	5.31
EgWRKY43	rna-XM_010056776.3	XP_010055078.2	Ⅱ-e	47.83	-0.669	360	38298.8	5.31
EgWRKY41	rna-XM_010055498.3	XP_010053800.1	Ⅲ-b	64.6	-0.578	337	37597	5.36
EgWRKY59	rna-XM_010039521.3	XP_010037823.1	Ⅱ-d	59.84	-0.728	305	33648.5	5.4
EgWRKY75	rna-XM_018877050.2	XP_018732595.2	Ⅲ-b	87.33	-0.411	1491	168154	5.41
EgWRKY63	rna-XM_039317333.1	XP_039173267.1	Ⅱ-f	81.8	-0.461	1831	204607	5.41
EgWRKY1	rna-XM_010045152.3	XP_010043454.2	Ⅲ-a	61.56	-0.819	339	37345	5.44
EgWRKY49	rna-XM_039312192.1	XP_039168126.1	Ⅱ-e	55.25	-0.731	440	47759.9	5.44
EgWRKY48	rna-XM_010038330.3	XP_010036632.2	Ⅱ-e	55.76	-0.714	450	48954.3	5.44
EgWRKY95	rna-XM_018862223.2	XP_018717768.1	Ⅱ-c	46.11	-0.857	190	21635.8	5.45
EgWRKY103	rna-XM_039303323.1	XP_039159257.1	Ⅲ-a	63.64	-0.653	319	35070.9	5.45
EgWRKY101	rna-XM_010032770.3	XP_010031072.1	Ⅲ-a	63.64	-0.653	319	35070.9	5.45
EgWRKY74	rna-XM_039316745.1	XP_039172679.1	Ⅲ-b	87.3	-0.414	1496	168705	5.45
EgWRKY111	rna-XM_018864651.2	XP_018720196.2	Ⅱ-e	56.64	-0.761	274	29708.7	5.47
EgWRKY110	rna-XM_010037575.3	XP_010035877.3	Ⅱ-e	56.44	-0.761	275	29795.8	5.47
EgWRKY22	rna-XM_039304060.1	XP_039159994.1	Ⅰ	60.33	-0.783	608	66515.5	5.47
EgWRKY102	rna-XM_010032771.3	XP_010031073.1	Ⅲ-a	64.65	-0.624	314	34439.2	5.54
EgWRKY108	rna-XM_010036918.3	XP_010035220.2	Ⅲ-b	60	-0.657	371	40489.6	5.55
EgWRKY106	rna-XM_010057549.3	XP_010055851.1	Ⅲ-b	58.5	-0.753	360	40366.5	5.58
EgWRKY67	rna-XM_010067206.3	XP_010065508.2	Ⅱ-b	60.23	-0.823	520	57027	5.58
EgWRKY94	rna-XM_010029461.3	XP_010027763.1	Ⅱ-c	45.86	-0.876	191	21792	5.61
EgWRKY56	rna-XM_039315841.1	XP_039171775.1	Ⅰ	51.81	-0.811	751	81119	5.79
EgWRKY58	rna-XM_010063078.3	XP_010061380.2	Ⅰ	51.81	-0.811	751	81119	5.79
EgWRKY57	rna-XM_010063077.3	XP_010061379.2	Ⅰ	51.81	-0.811	751	81119	5.79
EgWRKY90	rna-XM_039299189.1	XP_039155123.1	Ⅱ-b	63.54	-0.614	469	50391.7	5.91
EgWRKY54	rna-XM_039314963.1	XP_039170897.1	Ⅱ-b	68.92	-0.51	553	59821.9	5.96
EgWRKY86	rna-XM_010026505.3	XP_010024807.2	Ⅱ-c	54.58	-0.975	406	45260.8	6.02
EgWRKY5	rna-XM_039316933.1	XP_039172867.1	Ⅲ-a	60.59	-0.721	253	28691.8	6.07
EgWRKY53	rna-XM_010061938.3	XP_010060240.2	Ⅰ	65.18	-0.622	597	64225.4	6.09
EgWRKY99	rna-XM_010030989.3	XP_010029291.2	Ⅱ-b	57.75	-0.72	409	44530.7	6.11
EgWRKY88	rna-XM_010026580.2	XP_010024882.2	Ⅱ-b	69.02	-0.583	518	56089.5	6.31
EgWRKY89	rna-XM_010026581.2	XP_010024883.2	Ⅱ-b	69.02	-0.583	518	56089.5	6.31
EgWRKY87	rna-XM_039299188.1	XP_039155122.1	Ⅱ-b	69.02	-0.583	518	56089.5	6.31
EgWRKY84	rna-XM_010071522.3	XP_010069824.2	Ⅱ-c	55.4	-0.737	324	35578.5	6.32
EgWRKY73	rna-XM_039316414.1	XP_039172348.1	Ⅱ-f	71.36	-0.73	376	42083.2	6.33
EgWRKY6	rna-XM_039316956.1	XP_039172890.1	Ⅳ-c	70.44	-0.682	342	38930.6	6.34
EgWRKY104	rna-XM_010035835.3	XP_010034137.2	Ⅲ-b	57.18	-0.704	369	40254.9	6.35
EgWRKY14	rna-XM_010047269.3	XP_010045571.2	Ⅱ-b	60.13	-0.603	535	57499.4	6.38
EgWRKY115	rna-XM_010059606.3	XP_010057908.2	Ⅱ-b	63.49	-0.62	604	64275.9	6.44
EgWRKY114	rna-XM_010059605.3	XP_010057907.2	Ⅱ-b	63.39	-0.625	605	64404	6.44
EgWRKY69	rna-XM_010038852.3	XP_010037154.1	Ⅱ-b	57.95	-0.761	546	59737.2	6.45
EgWRKY39	rna-XM_010055460.3	XP_010053762.2	Ⅱ-e	61.86	-0.473	403	43098.8	6.48
EgWRKY70	rna-XM_039317699.1	XP_039173633.1	Ⅲ-b	73.44	-0.604	227	25537.7	6.5
EgWRKY112	rna-XM_010037620.3	XP_010035922.2	Ⅱ-c	48.09	-0.925	335	37418.4	6.51
EgWRKY26	rna-XM_010047093.3	XP_010045395.1	Ⅰ	53.77	-0.91	552	60279.9	6.52
EgWRKY109	rna-XM_010037251.3	XP_010035553.2	Ⅱ-b	60.3	-0.655	627	67267.9	6.64
EgWRKY36	rna-XM_010053801.3	XP_010052103.1	Ⅱ-c	34.7	-1.06	304	33909.1	6.73
EgWRKY79	rna-XM_010068568.3	XP_010066870.2	Ⅰ	57.78	-0.726	473	51487.4	6.74
EgWRKY93	rna-XM_018862228.2	XP_018717773.1	Ⅱ-c	41.75	-1.043	189	21261.5	6.84
EgWRKY116	rna-XM_010039355.3	XP_010037657.2	Ⅰ	46.64	-0.871	559	61246.2	6.91
EgWRKY20	rna-XM_010030811.3	XP_010029113.2	Ⅱ-b	60.95	-0.684	545	58935.4	6.92
EgWRKY24	rna-XM_010046160.3	XP_010044462.2	Ⅰ	57.11	-0.73	532	57412.1	6.96
EgWRKY81	rna-XM_010068644.3	XP_010066946.2	Ⅱ-b	63.79	-0.601	554	60312.5	7.03
EgWRKY82	rna-XM_010069318.3	XP_010067620.1	Ⅲ-b	65.27	-0.557	311	34238.6	7.61
EgWRKY107	rna-XM_010035731.3	XP_010034033.2	Ⅱ-a	67.17	-0.742	315	34845.1	7.63
EgWRKY17	rna-XM_010055259.3	XP_010053561.1	Ⅱ-c	46.74	-0.999	307	34742.4	7.65
EgWRKY100	rna-XM_010031058.3	XP_010029360.1	Ⅰ	61.13	-0.699	487	52689.8	7.65
EgWRKY92	rna-XM_010029460.3	XP_010027762.1	Ⅱ-c	41.53	-1.062	190	21417.6	7.67
EgWRKY60	rna-XM_039315552.1	XP_039171486.1	Ⅰ	65.58	-0.767	505	55556.7	7.67
EgWRKY113	rna-XM_010037704.3	XP_010036006.1	Ⅲ-a	52.15	-0.954	275	30765.1	7.68
EgWRKY62	rna-XM_039315439.1	XP_039171373.1	Ⅱ-a	59.45	-0.917	343	37976.1	8.02
EgWRKY28	rna-XM_010052520.3	XP_010050822.2	Ⅱ-a	68.7	-0.667	301	33700.1	8.09
EgWRKY45	rna-XM_010054488.3	XP_010052790.2	Ⅱ-c	50.5	-0.836	222	24667.2	8.21
EgWRKY7	rna-XM_039317100.1	XP_039173034.1	Ⅲ-a	55.4	-1.124	139	16144	8.52
EgWRKY47	rna-XM_010056434.3	XP_010054736.3	Ⅱ-a	70.68	-0.707	266	30159.1	8.56
EgWRKY3	rna-XM_039316862.1	XP_039172796.1	Ⅲ-a	63.59	-0.786	198	22267.8	8.57
EgWRKY12	rna-XM_010048652.3	XP_010046954.1	Ⅰ	58.9	-0.915	409	44692.5	8.65
EgWRKY61	rna-XM_010064779.3	XP_010063081.2	Ⅰ	65.62	-0.715	600	65467	8.71
EgWRKY34	rna-XM_010050581.3	XP_010048883.2	Ⅱ-a	64.58	-0.668	288	32388.5	8.73
EgWRKY46	rna-XM_039311865.1	XP_039167799.1	Ⅱ-a	73.15	-0.699	257	29177.1	8.77
EgWRKY19	rna-XM_010048806.3	XP_010047108.1	Ⅰ	63.42	-0.827	486	52523.3	8.84
EgWRKY10	rna-XM_010048635.3	XP_010046937.1	Ⅰ	57.02	-0.948	467	51271.7	8.88
EgWRKY11	rna-XM_010048642.3	XP_010046944.1	Ⅰ	57.02	-0.948	467	51271.7	8.88
EgWRKY40	rna-XM_010055462.3	XP_010053764.2	Ⅱ-c	70.78	-0.736	218	24280.4	8.89
EgWRKY64	rna-XM_039317334.1	XP_039173268.1	Ⅲ-b	64.62	-0.734	279	31506.4	8.9
EgWRKY25	rna-XM_010046542.3	XP_010044844.1	Ⅱ-c	65.48	-0.719	210	23489.5	8.94
EgWRKY91	rna-XM_010029452.3	XP_010027754.2	Ⅱ-c	63.15	-0.704	267	29957.6	8.94
EgWRKY105	rna-XM_039303157.1	XP_039159091.1	Ⅲ-b	44.17	-0.886	228	24965.8	8.97
EgWRKY2	rna-XM_039316856.1	XP_039172790.1	Ⅲ-a	70.88	-0.556	351	38484.5	9.11
EgWRKY13	rna-XM_010025871.3	XP_010024173.2	Ⅱ-c	42.47	-1.035	186	21234.5	9.12
EgWRKY65	rna-XM_039317346.1	XP_039173280.1	Ⅳ-b	59.93	-1.012	140	15877.8	9.13
EgWRKY32	rna-XM_010052826.3	XP_010051128.2	Ⅱ-a	70.34	-0.725	266	30233.4	9.14
EgWRKY30	rna-XM_010050502.3	XP_010048804.2	Ⅰ	58.38	-0.738	474	50165.1	9.15
EgWRKY72	rna-XM_039316890.1	XP_039172824.1	Ⅳ-b	62.71	-0.962	140	15796.8	9.16
EgWRKY55	rna-XM_039315183.1	XP_039171117.1	Ⅱ-a	68.59	-0.717	256	28711.5	9.2
EgWRKY29	rna-XM_010050501.3	XP_010048803.2	Ⅰ	59.43	-0.723	477	50505.6	9.2
EgWRKY33	rna-XM_039310292.1	XP_039166226.1	Ⅱ-a	72.8	-0.717	257	29251.4	9.23
EgWRKY31	rna-XM_039310293.1	XP_039166227.1	Ⅱ-a	73.68	-0.724	250	28380.3	9.4
EgWRKY117	rna-XM_010039605.3	XP_010037907.2	Ⅰ	58.31	-0.891	462	50296.1	9.41
EgWRKY42	rna-XM_010056773.3	XP_010055075.1	Ⅱ-c	81.33	-0.426	211	23384.9	9.43
EgWRKY37	rna-XM_010054903.3	XP_010053205.2	Ⅱ-c	67.87	-0.609	207	23032.3	9.51
EgWRKY97	rna-XM_010029906.3	XP_010028208.1	Ⅱ-d	73.77	-0.485	345	37407.4	9.61
EgWRKY96	rna-XM_039302236.1	XP_039158170.1	Ⅱ-d	73.55	-0.486	346	37494.5	9.61
EgWRKY21	rna-XM_010040631.3	XP_010038933.1	Ⅱ-d	67.7	-0.775	343	38380.5	9.64
EgWRKY52	rna-XM_010061595.3	XP_010059897.2	Ⅱ-d	60.55	-0.606	398	42666	9.69
EgWRKY98	rna-XM_010030682.3	XP_010028984.2	Ⅱ-c	53.33	-0.756	192	21453.3	9.74
EgWRKY66	rna-XM_039317348.1	XP_039173282.1	Ⅰ	57.69	-0.785	381	41532.9	9.75
EgWRKY35	rna-XM_010051525.3	XP_010049827.2	Ⅱ-d	63.18	-0.527	343	36802.7	9.86
EgWRKY23	rna-XM_010048316.3	XP_010046618.2	Ⅱ-c	47.72	-0.873	324	34396.8	10.06
EgWRKY16	rna-XM_010048600.3	XP_010046902.2	Ⅱ-d	59.42	-0.698	312	34249.7	10.12
EgWRKY80	rna-XM_010068554.3	XP_010066856.2	Ⅱ-c	59.27	-0.954	260	28683.4	11

## Sheet: table s2
E.grandis chr	gene location start	gene location start	E.grandis chr	gene location start	gene location start	E.grandis name
NC_052612.1	14069144	14073803	NC_052612.1	15153422	15154858	rna-XM_039316856.1.match.rna-XM_039317028.1
NC_052613.1	50198150	50202042	NC_052618.1	48039028	48045410	rna-XM_010048316.3.match.rna-XM_010068554.3
NC_052612.1	39663096	39665880	NC_052622.1	15867149	15869244	rna-XM_010055259.3.match.rna-XM_010037620.3
NC_052613.1	5031581	5034976	NC_052618.1	48913664	48916172	rna-XM_010030811.3.match.rna-XM_010068644.3
NC_052612.1	14458031	14459570	NC_052612.1	14589450	14591547	rna-XM_039316907.1.match.rna-XM_039316933.1
NC_052612.1	48628360	48630316	NC_052615.1	29576861	29578913	rna-XM_010061956.3.match.rna-XM_010054907.3
NC_052618.1	57791431	57794786	NC_052621.1	1659928	1663681	rna-XM_010069318.3.match.rna-XM_010035835.3
NC_052612.1	34600898	34605282	NC_052617.1	46143382	46148546	rna-XM_010047652.3.match.rna-XM_010064779.3
NC_052618.1	30112318	30115625	NC_052618.1	30862156	30872603	rna-XM_039316797.1.match.rna-XM_039316745.1
NC_052613.1	50368865	50374149	NC_052618.1	48136417	48140005	rna-XM_010046160.3.match.rna-XM_010068568.3
NC_052615.1	35518162	35519672	NC_052616.1	847695	850911	rna-XM_010055462.3.match.rna-XM_010056773.3
NC_052612.1	32030543	32032919	NC_052616.1	847695	850911	rna-XM_010025871.3.match.rna-XM_010056773.3
NC_052615.1	29576861	29578913	NC_052615.1	35511027	35512667	rna-XM_010054907.3.match.rna-XM_010055460.3
NC_052615.1	29567508	29568882	NC_052615.1	35518162	35519672	rna-XM_010054903.3.match.rna-XM_010055462.3
NC_052619.1	13706622	13708812	NC_052619.1	57324286	57326895	rna-XM_010071522.3.match.rna-XM_010026505.3
NC_052615.1	35511027	35512667	NC_052616.1	855495	857248	rna-XM_010055460.3.match.rna-XM_010056776.3
NC_052612.1	48628360	48630316	NC_052615.1	35511027	35512667	rna-XM_010061956.3.match.rna-XM_010055460.3
NC_052612.1	13880593	13882731	NC_052612.1	15453270	15454634	rna-XM_010045152.3.match.rna-XM_039317100.1
NC_052618.1	57797619	57799544	NC_052621.1	1653800	1655835	rna-XM_010069319.3.match.rna-XM_039303323.1
NC_052612.1	25635586	25640741	NC_052622.1	41554700	41560070	rna-XM_010048642.3.match.rna-XM_010039605.3
NC_052617.1	7474118	7479877	NC_052617.1	46143382	46148546	rna-XM_010061938.3.match.rna-XM_010064779.3
NC_052618.1	48913664	48916172	NC_052620.1	32594357	32596678	rna-XM_010068644.3.match.rna-XM_010030989.3
NC_052617.1	51679797	51682340	NC_052621.1	37775103	37777630	rna-XM_039315439.1.match.rna-XM_010035731.3
NC_052613.1	5031581	5034976	NC_052618.1	27401117	27405120	rna-XM_010030811.3.match.rna-XM_010038852.3
NC_052622.1	10047371	10050483	NC_052622.1	23842623	23845597	rna-XM_010037251.3.match.rna-XM_010059605.3

## Sheet: table s3
A.thaliana chr	gene location start	gene location start	E.grandis chr	gene location start	gene location start	A.thaliana name	E.grandis name
2	12903208	12905338	NC_052613.1	58044301	58047014	AT2G30250.1	rna-XM_010047093.3
2	1014350	1017222	NC_052613.1	50368865	50374149	AT2G03340.1	rna-XM_010046160.3
1	4776283	4779420	NC_052613.1	50368865	50374149	AT1G13960.1	rna-XM_010046160.3
2	15644811	15647076	NC_052612.1	25635586	25640741	AT2G37260.1	rna-XM_010048642.3
2	15644811	15647076	NC_052622.1	41554700	41560070	AT2G37260.1	rna-XM_010039605.3
4	13437005	13440996	NC_052612.1	34600898	34605282	AT4G26640.2	rna-XM_010047652.3
2	1717888	1720526	NC_052612.1	34600898	34605282	AT2G04880.1	rna-XM_010047652.3
2	12903208	12905338	NC_052613.1	58044301	58047014	AT2G30250.1	rna-XM_010047093.3
4	13357596	13359551	NC_052617.1	25556084	25560599	AT4G26440.1	rna-XM_039315841.1
5	22779614	22783426	NC_052617.1	25556084	25560599	AT5G56270.1	rna-XM_039315841.1
4	13437005	13440996	NC_052617.1	46143382	46148546	AT4G26640.2	rna-XM_010064779.3
4	13437005	13440996	NC_052617.1	7474118	7479877	AT4G26640.2	rna-XM_010061938.3
3	25355	27712	NC_052620.1	33078481	33082373	AT3G01080.2	rna-XM_010031058.3
4	15051764	15054107	NC_052612.1	53153850	53157641	AT4G30935.1	rna-XM_010048806.3
5	8153115	8154710	NC_052622.1	3451424	3453877	AT5G24110.1	rna-XM_010036918.3
3	325952	327412	NC_052620.1	29272497	29274746	AT3G01970.1	rna-XM_010030682.3
4	10061214	10062893	NC_052615.1	7083279	7085550	AT4G18170.1	rna-XM_010053801.3
5	18801164	18804056	NC_052615.1	7083279	7085550	AT5G46350.1	rna-XM_010053801.3
1	10454433	10455874	NC_052615.1	7083279	7085550	AT1G29860.1	rna-XM_010053801.3
5	20090648	20093346	NC_052619.1	57324286	57326895	AT5G49520.1	rna-XM_010026505.3
4	6759098	6760794	NC_052621.1	9281253	9283359	AT4G11070.1	rna-XM_010057549.3
4	12392370	12393982	NC_052621.1	9281253	9283359	AT4G23810.1	rna-XM_010057549.3
5	20090648	20093346	NC_052619.1	13706622	13708812	AT5G49520.1	rna-XM_010071522.3
2	19404802	19407098	NC_052619.1	13706622	13708812	AT2G47260.1	rna-XM_010071522.3
3	23069489	23071207	NC_052619.1	13706622	13708812	AT3G62340.1	rna-XM_010071522.3
5	21410769	21412526	NC_052612.1	48628360	48630316	AT5G52830.1	rna-XM_010061956.3
5	4149738	4151201	NC_052613.1	53471009	53473684	AT5G13080.1	rna-XM_010046542.3
5	21410769	21412526	NC_052615.1	29576861	29578913	AT5G52830.1	rna-XM_010054907.3
4	12291632	12293367	NC_052615.1	29576861	29578913	AT4G23550.1	rna-XM_010054907.3
2	16997078	16999417	NC_052621.1	1659928	1663681	AT2G40740.3	rna-XM_010035835.3
2	19043411	19044955	NC_052615.1	35678433	35680886	AT2G46400.1	rna-XM_010055498.3
4	15289947	15291539	NC_052614.1	71254799	71256854	AT4G31550.1	rna-XM_010051525.3
2	10437353	10439469	NC_052614.1	71254799	71256854	AT2G24570.1	rna-XM_010051525.3
2	16997078	16999417	NC_052618.1	57791431	57794786	AT2G40740.3	rna-XM_010069318.3
1	23747304	23749053	NC_052615.1	35518162	35519672	AT1G64000.1	rna-XM_010055462.3
2	18957212	18957925	NC_052615.1	35518162	35519672	AT2G46130.1	rna-XM_010055462.3
2	17000419	17002528	NC_052618.1	57797619	57799544	AT2G40750.1	rna-XM_010069319.3
3	20908711	20910623	NC_052618.1	57797619	57799544	AT3G56400.1	rna-XM_010069319.3
1	10868218	10871297	NC_052616.1	28902262	28905105	AT1G30650.1	rna-XM_010038330.3
4	522530	524249	NC_052615.1	35511027	35512667	AT4G01250.1	rna-XM_010055460.3
5	9146879	9148391	NC_052614.1	7114086	7115346	AT5G26170.1	rna-XM_010049069.3
5	350925	352095	NC_052622.1	16673516	16675529	AT5G01900.1	rna-XM_010037704.3
1	23747304	23749053	NC_052615.1	29567508	29568882	AT1G64000.1	rna-XM_010054903.3
2	18957212	18957925	NC_052615.1	29567508	29568882	AT2G46130.1	rna-XM_010054903.3
5	16624157	16625977	NC_052615.1	29567508	29568882	AT5G41570.1	rna-XM_010054903.3
2	9924886	9926372	NC_052617.1	2242230	2244833	AT2G23320.1	rna-XM_010061595.3
1	26054275	26058383	NC_052618.1	48039028	48045410	AT1G69310.1	rna-XM_010068554.3
2	18957212	18957925	NC_052616.1	847695	850911	AT2G46130.1	rna-XM_010056773.3
4	522530	524249	NC_052616.1	855495	857248	AT4G01250.1	rna-XM_010056776.3
1	26054275	26058383	NC_052613.1	50198150	50202042	AT1G69310.1	rna-XM_010048316.3
4	744804	748554	NC_052612.1	34007650	34011455	AT4G01720.1	rna-XM_010047269.3
2	18447203	18449093	NC_052616.1	4599379	4604696	AT2G44745.1	rna-XM_010054488.3
4	2218042	2221250	NC_052622.1	10047371	10050483	AT4G04450.1	rna-XM_010037251.3
1	23016569	23019494	NC_052622.1	10047371	10050483	AT1G62300.1	rna-XM_010037251.3
3	21714912	21716916	NC_052622.1	15210349	15213029	AT3G58710.1	rna-XM_010037575.3
4	18332606	18334893	NC_052620.1	6471116	6474896	AT4G39410.1	rna-XM_010029452.3
1	6508797	6511397	NC_052613.1	5031581	5034976	AT1G18860.1	rna-XM_010030811.3
1	23016569	23019494	NC_052622.1	23842623	23845597	AT1G62300.1	rna-XM_010059605.3
4	11691172	11694582	NC_052622.1	23842623	23845597	AT4G22070.1	rna-XM_010059605.3
4	2218042	2221250	NC_052622.1	23842623	23845597	AT4G04450.1	rna-XM_010059605.3
2	17000419	17002528	NC_052621.1	1653800	1655835	AT2G40750.1	rna-XM_039303323.1
3	20908711	20910623	NC_052621.1	1653800	1655835	AT3G56400.1	rna-XM_039303323.1
5	25908247	25909881	NC_052620.1	6630381	6633888	AT5G64810.1	rna-XM_010029460.3
5	4904290	4907094	NC_052620.1	32594357	32596678	AT5G15130.1	rna-XM_010030989.3
1	26276948	26279255	NC_052618.1	48913664	48916172	AT1G69810.1	rna-XM_010068644.3
5	4904290	4907094	NC_052618.1	48913664	48916172	AT5G15130.1	rna-XM_010068644.3
1	30383561	30385499	NC_052617.1	51679797	51682340	AT1G80840.1	rna-XM_039315439.1
1	30383561	30385499	NC_052621.1	37775103	37777630	AT1G80840.1	rna-XM_010035731.3
